# Supplementary material for: Vgas: A Viral Genome Annotation System
Source: Front Microbiol. 2019 Feb 13;10:184. doi: 10.3389/fmicb.2019.00184 (PMC6381048; doi:10.3389/fmicb.2019.00184)
Supplement: Supplementary Table 1 — Details of the 86 novel genes identified by Vgas that were missed in RefSeq annotations. [file Table_1.XLSX]

## Sheet: novel genes
NC accession	start position in prediction	stop position in prediction	strand	overlapping ratio	start postion in annotation	stop position in annotation	length	bit score	e-value	fund by genemark	found by prodigal	annotation from refseq database	functions from uniprot database
NC_001332	52	984	+	0	-	-	933	553.132	0	✓	✓	gi|9626241|ref|NP_040578.1| G I protein [Enterobacteria phage Ike]	FUNCTION: Isoform G1P plays an essential role in phage assembly. It is required to increase the number of adhesion zones between the inner and outer membranes of the host cell. The extrusion of neo-synthesized phages occurs at these adhesion sites. May be involved with G4P in creating zone through which the phage assembled and extruded (By similarity). {ECO:0000250}.; FUNCTION: Isoform G11P is al…
NC_001332	6279	6629	+	0	-	-	351	177.563	1.68e-58	✓	✓	gi|9626240|ref|NP_040577.1| G VI capsid protein [Enterobacteria phage Ike]	FUNCTION: Plays essential roles both in the entry of the viral genome into the bacterial host and in budding process. The formation of the G3P-G6P complex termed adsorption complex is essential for correct termination of filamentous phage assembly (By similarity). {ECO:0000250}.
NC_001593	1639	2799	+	0.05026	2741	3895	1161	575.474	0	✓	✓	gi|9627308|ref|NP_041784.1| early protein [Human papillomavirus type 26]	FUNCTION: ATP-dependent DNA helicase required for initiation of viral DNA replication. It forms a complex with the viral E2 protein. The E1-E2 complex binds to the replication origin which contains binding sites for both proteins. During the initial step, a dimer of E1 interacts with a dimer of protein E2 leading to a complex that binds the viral origin of replication with high specificity. Then,…
NC_001664	125989	130044	-	0.395358	136166	126041	4056	687.567	0	✕	✓	gi|9633155|ref|NP_050265.1| major immediate-early protein [Human herpesvirus 6B]	FUNCTION: Transcriptional transactivator. {ECO:0000250}.
NC_001664	97288	98256	-	0.176222	102538	97340	969	664.455	0	✕	✓	gi|9633135|ref|NP_050241.1| Putative terminase [Human herpesvirus 6B]	FUNCTION: Component of the molecular motor that translocates viral genomic DNA in empty capsid during DNA packaging. Forms a tripartite terminase complex together with TRM1 and TRM2 in the host cytoplasm. Once the complex reaches the host nucleus, it interacts with the capsid portal vertex. This portal forms a ring in which genomic DNA is translocated into the capsid. TRM3 carries an RNase H-like…
NC_001664	101569	102486	-	0.176414	102538	97340	918	605.52	0	✕	✓	gi|9633135|ref|NP_050241.1| Putative terminase [Human herpesvirus 6B]	FUNCTION: Component of the molecular motor that translocates viral genomic DNA in empty capsid during DNA packaging. Forms a tripartite terminase complex together with TRM1 and TRM2 in the host cytoplasm. Once the complex reaches the host nucleus, it interacts with the capsid portal vertex. This portal forms a ring in which genomic DNA is translocated into the capsid. TRM3 carries an RNase H-like…
NC_001664	149869	150438	-	0.128297	150336	146696	570	201.445	5.54e-61	✕	✓	gi|9633161|ref|NP_050271.1| spliced envelope glycoprotein [Human herpesvirus 6B]	FUNCTION: Plays a role in virus entry by participating in host receptor binding at the cell surface. {ECO:0000250|UniProtKB:Q69572}.
NC_001664	148742	149026	-	0.078022	150336	146696	285	163.696	1.89e-48	✕	✓	gi|9633161|ref|NP_050271.1| spliced envelope glycoprotein [Human herpesvirus 6B]	FUNCTION: Plays a role in virus entry by participating in host receptor binding at the cell surface. {ECO:0000250|UniProtKB:Q69572}.
NC_001664	149486	149767	-	0.0771978	150336	146696	282	159.844	4.87e-47	✕	✓	gi|9633161|ref|NP_050271.1| spliced envelope glycoprotein [Human herpesvirus 6B]	FUNCTION: Plays a role in virus entry by participating in host receptor binding at the cell surface. {ECO:0000250|UniProtKB:Q69572}.
NC_001729	2864	3349	+	0.219457	2209	4419	486	160.614	8.34e-50	✕	✕	gi|312281378|ref|YP_004030758.1| assembly activating protein AAP [Adeno-associated virus - 2]	FUNCTION: Plays a role in capsid assembly. Promotes the transport of unassembled capsid proteins into the host nucleolus for capsid assembly. {ECO:0000269|PubMed:20479244}.
NC_001806	3429	3815	+	0.106866	2087	5699	387	236.113	4.69e-74	✓	✓	gi|820945288|ref|YP_009137133.1| ubiquitin E3 ligase ICP0 [Human herpesvirus 1]	FUNCTION: Evades nuclear antiviral defenses triggered by dsDNA viruses. Acts during the initial stages of lytic infection and the reactivation of latent viral genome. Prevents the antiviral effect of nuclear bodies by degrading host PML and SP100. Prevents antiviral response to viral DNA induced by IFI16 by degrading it. Additionally, inhibits host IRF3 nuclear signaling to prevent interferon pro…
NC_001806	122559	122945	-	0.106866	124287	120675	387	236.113	4.69e-74	✕	✓	gi|820945288|ref|YP_009137133.1| ubiquitin E3 ligase ICP0 [Human herpesvirus 1]	FUNCTION: Evades nuclear antiviral defenses triggered by dsDNA viruses. Acts during the initial stages of lytic infection and the reactivation of latent viral genome. Prevents the antiviral effect of nuclear bodies by degrading host PML and SP100. Prevents antiviral response to viral DNA induced by IFI16 by degrading it. Additionally, inhibits host IRF3 nuclear signaling to prevent interferon pro…
NC_001846	22983	23921	+	0	-	-	939	576.63	0	✓	✓	gi|253750534|ref|YP_003029847.1| hemagglutinin-esterase [Rat coronavirus Parker]	FUNCTION: May serve as a secondary viral attachment protein for initiating infection, the spike protein being the major one. Structural protein that makes short spikes at the surface of the virus. Contains receptor binding and receptor-destroying activities. Seems to be a 'luxury' protein that is not absolutely necessary for virus infection in culture. {ECO:0000256|RuleBase:RU361278}.
NC_001846	21735	22556	+	0.00046436	210	21745	822	526.168	0	✓	✓	gi|60115393|ref|YP_209231.1| p30 accessory protein [Murine hepatitis virus strain JHM]	FUNCTION: Not essential for virus replication in transformed murine cells.
NC_001846	28706	28957	+	0	-	-	252	152.525	1.71e-49	✓	✓	gi|60115398|ref|YP_209236.1| envelop protein (E) [Murine hepatitis virus strain JHM]	FUNCTION: Plays a central role in virus morphogenesis and assembly. Acts as a viroporin and self-assembles in host membranes forming pentameric protein-lipid pores that allow ion transport. Also plays a role in the induction of apoptosis. {ECO:0000255|HAMAP-Rule:MF_04204}.
NC_001884	120878	121555	+	0.193098	120833	124339	678	389.423	2.62e-138	✓	✓	gi|448260993|ref|YP_007349350.1| putative ribonucleotide reductase of class Ib (aerobic), subunit alpha 1 [Bacillus phage phiAGATE]	FUNCTION: Provides the precursors necessary for DNA synthesis. Catalyzes the biosynthesis of deoxyribonucleotides from the corresponding ribonucleotides. {ECO:0000256|RuleBase:RU003410}.
NC_001987	73911	75053	+	0	-	-	1143	153.68	1.1e-41	✓	✓	gi|139472848|ref|YP_001129410.1| ORF57 [Human herpesvirus 8]	FUNCTION: Early protein that promotes the accumulation and nuclear export of viral intronless RNA transcripts by interacting with mRNAs and cellular export proteins. Probably acts as a viral splicing factor that regulates viral RNA splicing. Functions as a multifunctional regulator of the expression of viral lytic genes. {ECO:0000269|PubMed:15155762}.
NC_002166	35667	36029	+	0	-	-	363	241.121	1.79e-83	✓	✓	gi|9634210|ref|NP_037749.1| Gp67 [Enterobacteria phage HK97]	FUNCTION: Endonuclease that resolves Holliday junction intermediates. Promotes DNA repair. Exhibits sequence and structure-selective cleavage of four-way DNA junctions, where it introduces symmetrical nicks in two strands of the same polarity.
NC_004065	123199	127260	-	0	-	-	4062	2249.94	0	✕	✓	gi|425707286|ref|YP_007016483.1| E86 [Murid herpesvirus 8]	FUNCTION: Self-assembles to form an icosahedral capsid with a T=16 symmetry, about 200 nm in diameter, and consisting of 150 hexons and 12 pentons (total of 162 capsomers). Hexons form the edges and faces of the capsid and are each composed of six MCP molecules. In contrast, one penton is found at each of the 12 vertices. Eleven of the pentons are MCP pentamers, while the last vertex is occupied …
NC_004065	88319	91894	-	0	-	-	3576	1741.86	0	✕	✓	gi|425707267|ref|YP_007016464.1| E57 [Murid herpesvirus 8]	FUNCTION: Plays several crucial roles in viral infection. Participates in the opening of the viral DNA origin to initiate replication by interacting with the origin-binding protein. May disrupt loops, hairpins and other secondary structures present on ssDNA to reduce and eliminate pausing of viral DNA polymerase at specific sites during elongation. Promotes viral DNA recombination by performing s…
NC_004065	131646	132584	-	0	-	-	939	588.186	0	✕	✓	gi|425707289|ref|YP_007016486.1| E89 [Murid herpesvirus 8]	FUNCTION: Component of the molecular motor that translocates viral genomic DNA in empty capsid during DNA packaging. Forms a tripartite terminase complex together with TRM1 and TRM2 in the host cytoplasm. Once the complex reaches the host nucleus, it interacts with the capsid portal vertex. This portal forms a ring in which genomic DNA is translocated into the capsid. TRM3 carries an RNase H-like…
NC_004105	146880	147833	-	0	-	-	954	630.172	0	✕	✓	gi|66275946|ref|YP_233031.1| cowpox A-type inclusion protein [Vaccinia virus]	FUNCTION: Plays a role in bridging the mature virion with structural protein A25. Presence of protein A26 in the virion structurally prevents direct virus-cell fusion mechanism. {ECO:0000269|PubMed:20538855}.
NC_004105	153495	153977	+	0	-	-	483	242.662	5.32e-82	✓	✓	gi|66275956|ref|YP_233041.1| IEV transmembrane phosphoprotein [Vaccinia virus]	FUNCTION: Involved in the intracellular transport of virions to the host cell surface. Participates also in the formation of actin tails at the plasma membrane to allow efficient actin-based motility and thus cell to cell transmission of viral particles. Recruits host intersectin-1/ITSN1 and activates host CDC42 to drive ARP2/3-mediated actin polymerization. {ECO:0000269|PubMed:11470826, ECO:0000…
NC_004105	163913	164263	+	0	-	-	351	215.312	8.6e-73	✓	✓	gi|66275972|ref|YP_233057.1| hypothetical protein VACWR175 [Vaccinia virus]	FUNCTION: Plays a role in the inhibition of host NF-kappa-B activation. Interacts with host BTRC and thereby diminishes ubiquitination of NF-kappa-B inhibitor alpha/NFKBIA. This stabilizes NFKBIA and its interaction with NF-kappaB, so retaining p65/RELA in the cytoplasm and preventing NF-kappa-B-dependent gene expression. {ECO:0000269|PubMed:23468625}.
NC_004105	20974	21237	-	0	-	-	264	166.392	6.47e-53	✕	✓	gi|66275811|ref|YP_232896.1| ankyrin-like protein [Vaccinia virus]	FUNCTION: May be involved in virus-host protein interaction through the ankyrin repeats.
NC_004166	9	422	+	0.090694	307	1575	414	280.796	5.9e-98	✓	✓	gi|22855046|ref|NP_690652.1| hypothetical protein SPP1p001 [Bacillus phage SPP1]	FUNCTION: The terminase small subunit specifically recognizes the non-adjacent pacL and pacR packaging subsites and regulates the ATPase activity of the terminase large subunit. The terminase lies at a unique vertex of the procapsid and is composed of two subunits, a small terminase subunit involved in viral DNA recognition (packaging sequence), and a large terminase subunit possessing endonucleo…
NC_004618	6	524	+	0.244845	334	1110	519	230.335	2.47e-78	✓	✓	gi|14602461|ref|NP_148928.1| V1 [Tobacco leaf curl Zimbabwe virus]	FUNCTION: Through its interaction with host SGS3, acts as a suppressor of RNA-mediated gene silencing, also known as post-transcriptional gene silencing (PTGS), a mechanism of plant viral defense that limits the accumulation of viral RNAs. {ECO:0000256|RuleBase:RU364051}.
NC_005832	98438	98809	-	0	-	-	372	221.476	1.65e-73	✕	✕	gi|49237313|ref|YP_031594.1| putative integrase-like protein [Frog virus 3]	FUNCTION: Integrase-recombinase proteins are responsible for catalyzing strand exchange between DNA molecules and play an important role in the DNA replication.; FUNCTION: May be required for the formation of concatameric complex replicative intermediates and/or their resolution before encapsidation.
NC_005859	113237	114907	-	0	-	-	1671	1157.13	0	✕	✓	gi|46401741|ref|YP_006832.1| A1 [Escherichia phage T5]	FUNCTION: Involved in the degradation of host DNA and the shutoff of host genes and phage pre-early genes. Together with A2 protein, involved in the second step transfer (SST) of viral DNA into the host cell, which leads to the complete entry of viral DNA into the host cell. {ECO:0000269|PubMed:4915289, ECO:0000269|PubMed:7033565, ECO:0000303|PubMed:15661140}.
NC_005859	111655	112389	-	0	-	-	735	513.072	0	✕	✓	gi|46401738|ref|YP_006829.1| deoxynucleoside-5'-monophosphatase [Escherichia phage T5]	FUNCTION: Following host DNA degradation, is responsible for the degradation of 5'-dNMP's to deoxynucleosides that can be further excreted (PubMed:335083). Active on deoxynucleoside 5'-monophosphates but not active as a phosphatase on ribonucleotides, deoxynucleoside 5'-triphosphates, deoxynucleoside 3'-monophosphates, or deoxyoligonucleotides (PubMed:21305). {ECO:0000269|PubMed:21305, ECO:000026…
NC_005859	115258	115665	-	0	-	-	408	271.166	6.13e-95	✕	✓	gi|46401743|ref|YP_006834.1| A2 [Escherichia phage T5]	FUNCTION: Involved, together with A1 protein, in the second step transfer (SST) which allows the completion of viral DNA into the host cell. {ECO:0000269|PubMed:7033565}.
NC_006146	119096	119614	+	0	-	-	519	206.453	2.34e-62	✓	✕	gi|82503254|ref|YP_401698.1| BcRF1 protein [Human herpesvirus 4]	FUNCTION: DNA-binding protein that is required for viral late gene expression. {ECO:0000269|PubMed:22457524}.
NC_006150	123234	124181	-	0	-	-	948	640.188	0	✕	✓	gi|359946523|ref|YP_004936056.1| DNA packaging terminase subunit 1 [Cercopithecine herpesvirus 5]	FUNCTION: Component of the molecular motor that translocates viral genomic DNA in empty capsid during DNA packaging. Forms a tripartite terminase complex together with TRM1 and TRM2 in the host cytoplasm. Once the complex reaches the host nucleus, it interacts with the capsid portal vertex. This portal forms a ring in which genomic DNA is translocated into the capsid. TRM3 carries an RNase H-like…
NC_006150	127845	128768	-	0	-	-	924	603.979	0	✕	✓	gi|359946523|ref|YP_004936056.1| DNA packaging terminase subunit 1 [Cercopithecine herpesvirus 5]	FUNCTION: Component of the molecular motor that translocates viral genomic DNA in empty capsid during DNA packaging. Forms a tripartite terminase complex together with TRM1 and TRM2 in the host cytoplasm. Once the complex reaches the host nucleus, it interacts with the capsid portal vertex. This portal forms a ring in which genomic DNA is translocated into the capsid. TRM3 carries an RNase H-like…
NC_006150	70754	71629	-	0.00680735	70764	69295	876	451.825	2.43e-161	✕	✓	gi|359946494|ref|YP_004936026.1| nuclear egress membrane protein [Cercopithecine herpesvirus 5]	FUNCTION: Plays an essential role in virion nuclear egress, the first step of virion release from infected cell. Within the host nucleus, NEC1 interacts with the newly formed capsid through the vertexes and directs it to the inner nuclear membrane by associating with NEC2. Induces the budding of the capsid at the inner nuclear membrane as well as its envelopment into the perinuclear space. There,…
NC_007044	11683	11991	-	0.081741	13959	10191	309	157.532	1.31e-46	✕	✓	gi|66527861|ref|YP_239419.1| Glc1.8 [Microplitis demolitor bracovirus]	FUNCTION: Involved in suppression of the insect cellular immune response. Inhibits host hemocyte adhesion and phagocytosis. {ECO:0000269|PubMed:16482578}.
NC_007044	12324	12632	-	0.081741	13959	10191	309	157.532	1.31e-46	✕	✓	gi|66527861|ref|YP_239419.1| Glc1.8 [Microplitis demolitor bracovirus]	FUNCTION: Involved in suppression of the insect cellular immune response. Inhibits host hemocyte adhesion and phagocytosis. {ECO:0000269|PubMed:16482578}.
NC_007044	26836	27144	-	0.081741	29112	25344	309	157.532	1.31e-46	✕	✓	gi|66527861|ref|YP_239419.1| Glc1.8 [Microplitis demolitor bracovirus]	FUNCTION: Involved in suppression of the insect cellular immune response. Inhibits host hemocyte adhesion and phagocytosis. {ECO:0000269|PubMed:16482578}.
NC_007044	27477	27785	-	0.081741	29112	25344	309	157.532	1.31e-46	✕	✓	gi|66527861|ref|YP_239419.1| Glc1.8 [Microplitis demolitor bracovirus]	FUNCTION: Involved in suppression of the insect cellular immune response. Inhibits host hemocyte adhesion and phagocytosis. {ECO:0000269|PubMed:16482578}.
NC_007044	12965	13273	-	0.081741	13959	10191	309	157.147	2.03e-46	✕	✓	gi|66527861|ref|YP_239419.1| Glc1.8 [Microplitis demolitor bracovirus]	FUNCTION: Involved in suppression of the insect cellular immune response. Inhibits host hemocyte adhesion and phagocytosis. {ECO:0000269|PubMed:16482578}.
NC_007044	28118	28426	-	0.081741	29112	25344	309	157.147	2.03e-46	✕	✓	gi|66527861|ref|YP_239419.1| Glc1.8 [Microplitis demolitor bracovirus]	FUNCTION: Involved in suppression of the insect cellular immune response. Inhibits host hemocyte adhesion and phagocytosis. {ECO:0000269|PubMed:16482578}.
NC_007652	13422	13931	+	0.0125471	7913	13492	510	280.411	3.2e-87	✓	✓	gi|46852141|ref|YP_012613.1| RNA dependent RNA polymerase [Human metapneumovirus]	FUNCTION: Displays RNA-directed RNA polymerase, mRNA guanylyl transferase, mRNA (guanine-N(7)-)-methyltransferase and poly(A) synthetase activities. The viral mRNA guanylyl transferase displays a different biochemical reaction than the cellular enzyme. The template is composed of the viral RNA tightly encapsidated by the nucleoprotein (N). Functions either as transcriptase or as replicase. The tr…
NC_008291	82068	82625	+	0.0849151	81152	82153	558	370.933	7.97e-133	✓	✓	gi|17975001|ref|NP_536515.1| L4R [Monkeypox virus Zaire-96-I-16]	FUNCTION: Part of the DNA-dependent RNA polymerase which catalyzes the transcription of viral DNA into RNA using the four ribonucleoside triphosphates as substrates. Responsible for the transcription of early, intermediate and late genes. {ECO:0000256|PIRNR:PIRNR000744}.
NC_009031	1074	1625	-	0.0807453	2661	1534	552	225.328	4.97e-76	✕	✕	gi|944326178|ref|YP_009174973.1| replication enhancer protein [Tomato leaf curl Namakely virus]	FUNCTION: Enhances infectivity and symptom expression. {ECO:0000256|RuleBase:RU363029}.; FUNCTION: Increases viral DNA accumulation. {ECO:0000256|RuleBase:RU363029}.
NC_009354	1614	1916	-	0.278341	2602	1517	303	214.927	2.41e-70	✕	✕	gi|948298180|ref|YP_009177713.1| replication associated protein [Andrographis yellow vein leaf curl virus]	FUNCTION: Essential for the replication of viral ssDNA. The closed circular ssDNA genome is first converted to a superhelical dsDNA. Rep binds a specific region at the genome origin of replication. It introduces an endonucleolytic nick within the conserved sequence 5'-TAATATTAC-3' in the intergenic region of the genome present in all geminiviruses, thereby initiating the rolling circle replicatio…
NC_010583	53812	54537	-	0	-	-	726	492.656	2.86e-171	✕	✓	gi|847897151|ref|YP_009146043.1| ribonucleoside diphosphate reductase alpha subunit [Salmonella phage Stitch]	FUNCTION: Provides the precursors necessary for DNA synthesis. Catalyzes the biosynthesis of deoxyribonucleotides from the corresponding ribonucleotides. {ECO:0000256|RuleBase:RU003410}.
NC_010583	55779	56204	-	0.0130187	55795	54566	426	206.068	1.86e-62	✕	✓	gi|971820733|ref|YP_009202153.1| Ribonucleoside-diphosphate reductase 1 subunit alpha [Escherichia phage slur09]	FUNCTION: Provides the precursors necessary for DNA synthesis. Catalyzes the biosynthesis of deoxyribonucleotides from the corresponding ribonucleotides. {ECO:0000256|RuleBase:RU003410}.
NC_014635	91152	91511	-	0.224181	92127	91333	360	160.999	5.49e-47	✕	✕	gi|971764564|ref|YP_009217549.1| baseplate wedge subunit [Stenotrophomonas phage IME13]	FUNCTION: Baseplate protein that is located next to the tail tube (inner baseplate). Involved in the tail assembly. Involved in sheath contraction. {ECO:0000256|HAMAP-Rule:MF_04102}.
NC_014649	305680	306795	-	0.138149	309991	301920	1116	501.13	1.37e-164	✕	✓	gi|363540255|ref|YP_004894390.1| intein-containing DNA-directed RNA polymerase subunit 2 [Megavirus chiliensis]	FUNCTION: DNA-dependent RNA polymerase catalyzes the transcription of DNA into RNA using the four ribonucleoside triphosphates as substrates. {ECO:0000256|RuleBase:RU363031}.
NC_014649	303600	304649	-	0.129972	309991	301920	1050	483.026	3.74e-158	✕	✓	gi|363540255|ref|YP_004894390.1| intein-containing DNA-directed RNA polymerase subunit 2 [Megavirus chiliensis]	FUNCTION: DNA-dependent RNA polymerase catalyzes the transcription of DNA into RNA using the four ribonucleoside triphosphates as substrates. {ECO:0000256|RuleBase:RU363031}.
NC_015271	11358	12938	+	0	-	-	1581	1033.48	0	✓	✓	gi|194100384|ref|YP_002003958.1| gp5 [Enterobacteria phage 13a]	FUNCTION: Replicates viral genomic DNA. This polymerase possesses two enzymatic activities: DNA synthesis (polymerase) and an exonucleolytic activity that degrades single-stranded DNA in the 3'- to 5'-direction. {ECO:0000256|HAMAP-Rule:MF_04101}.
NC_015271	13880	14101	+	0	-	-	222	155.221	1.98e-45	✓	✓	gi|9627454|ref|NP_041982.1| DNA polymerase [Enterobacteria phage T7]	FUNCTION: Replicates viral genomic DNA. This polymerase possesses two enzymatic activities: DNA synthesis (polymerase) and an exonucleolytic activity that degrades single-stranded DNA in the 3'-5' direction (By similarity). Non-processive DNA polymerase that achieves processivity by binding to host thioredoxin (TrxA). This interaction increases the rate of dNTP incorporation to yield a processivi…
NC_015397	1819	2508	-	0	-	-	690	217.238	3.46e-69	✕	✓	gi|46359749|ref|YP_006431.1| replication protein [Tomato chino La Paz virus]	FUNCTION: Essential for the replication of viral ssDNA. The closed circular ssDNA genome is first converted to a superhelical dsDNA. Rep binds a specific region at the genome origin of replication. It introduces an endonucleolytic nick within the conserved sequence 5'-TAATATTAC-3' in the intergenic region of the genome present in all geminiviruses, thereby initiating the rolling circle replicatio…
NC_015397	1424	1717	-	0.201531	1503	1111	294	187.578	1.26e-59	✕	✕	gi|372199599|ref|YP_004958242.1| AC1 gene product [Cleome leaf crumple virus]	FUNCTION: Essential for the replication of viral ssDNA. The closed circular ssDNA genome is first converted to a superhelical dsDNA. Rep binds a specific region at the genome origin of replication. It introduces an endonucleolytic nick within the conserved sequence 5'-TAATATTAC-3' in the intergenic region of the genome present in all geminiviruses, thereby initiating the rolling circle replicatio…
NC_016072	343020	345956	-	0.38364	348857	341204	2937	985.712	0	✕	✓	gi|311977620|ref|YP_003986740.1| DNA-directed RNA polymerase subunit 2 [Acanthamoeba polyphaga mimivirus]	FUNCTION: DNA-dependent RNA polymerase catalyzes the transcription of DNA into RNA using the four ribonucleoside triphosphates as substrates. {ECO:0000256|RuleBase:RU363031}.
NC_017083	29523	30146	+	0.467016	29462	30796	624	356.295	2.87e-126	✕	✕	gi|15081554|ref|NP_150084.1| hypothetical protein BCoVgp10 [Bovine coronavirus]	FUNCTION: Structural protein that is not essential for the viral replication either in tissue culture or in its natural host. {ECO:0000250}.
NC_017826	129280	129966	+	0	-	-	687	509.22	1.02e-177	✓	✓	gi|50313312|ref|YP_053115.1| envelope glycoprotein J [Equid herpesvirus 1]	FUNCTION: Virulence factor. {ECO:0000305|PubMed:15795295}.
NC_017985	4125	4475	-	0.105761	4248	3085	351	239.965	3.77e-83	✕	✓	gi|9635494|ref|NP_059585.1| Xis [Enterobacteria phage P22]	FUNCTION: Part of the excision complex necessary for the excision of prophage from the host genome by site-specific recombination at the att site. {ECO:0000269|PubMed:18502866}.
NC_018453	1391	1684	-	0.0828729	2514	1609	294	161.384	1.03e-49	✕	✓	gi|928447290|ref|YP_009162635.2| replication associated protein [Alfalfa leaf curl virus]	FUNCTION: Essential for the replication of viral ssDNA. The closed circular ssDNA genome is first converted to a superhelical dsDNA. Rep binds a specific region at the genome origin of replication. It introduces an endonucleolytic nick within the conserved sequence 5'-TAATATTAC-3' in the intergenic region of the genome present in all geminiviruses, thereby initiating the rolling circle replicatio…
NC_018835	50565	51221	-	0	-	-	657	451.44	1.77e-163	✕	✓	gi|589892386|ref|YP_009008757.1| putative thymidylate synthase protein [Escherichia phage KBNP1711]	FUNCTION: Catalyzes the reductive methylation of 2'-deoxyuridine-5'-monophosphate (dUMP) to 2'-deoxythymidine-5'-monophosphate (dTMP) while utilizing 5,10-methylenetetrahydrofolate (mTHF) as the methyl donor, and NADPH and FADH(2) as the reductant. {ECO:0000256|PROSITE-ProRule:PRU00661}.
NC_018855	17776	20874	-	0	-	-	3099	2127.06	0	✕	✓	gi|642905791|ref|YP_009037340.1| baseplate wedge subunit [Escherichia phage vB_EcoM_JS09]	FUNCTION: Baseplate protein. Involved in the tail assembly. {ECO:0000256|HAMAP-Rule:MF_04103}.
NC_018855	73065	75776	+	0	-	-	2712	1875.91	0	✓	✓	gi|32453540|ref|NP_861746.1| DNA polymerase [Enterobacteria phage RB69]	FUNCTION: Replicates the viral genomic DNA. This polymerase possesses two enzymatic activities: DNA synthesis (polymerase) and an exonucleolytic activity that degrades single-stranded DNA in the 3'- to 5'-direction for proofreading purpose. {ECO:0000255|HAMAP-Rule:MF_04100, ECO:0000269|PubMed:17098747, ECO:0000269|PubMed:18503083, ECO:0000269|PubMed:22571765, ECO:0000269|PubMed:22616982}.
NC_018855	131345	133600	+	0	-	-	2256	1573.14	0	✓	✓	gi|985759672|ref|YP_009225026.1| ribonucleoside-diphosphate reductase subunit alpha [Escherichia phage APCEc01]	FUNCTION: Provides the precursors necessary for DNA synthesis. Catalyzes the biosynthesis of deoxyribonucleotides from the corresponding ribonucleotides. {ECO:0000256|RuleBase:RU003410}.
NC_018855	20871	22901	-	0	-	-	2031	1338.55	0	✕	✓	gi|642905792|ref|YP_009037341.1| baseplate wedge subunit [Escherichia phage vB_EcoM_JS09]	FUNCTION: Baseplate protein that is located next to the tail tube (inner baseplate). Involved in the tail assembly. Involved in sheath contraction. {ECO:0000256|HAMAP-Rule:MF_04102}.
NC_018855	14029	15834	-	0	-	-	1806	1218.37	0	✕	✓	gi|985759493|ref|YP_009225096.1| baseplate wedge subunit and tail pin [Escherichia phage APCEc01]	FUNCTION: Baseplate protein. Involved in the tail assembly. {ECO:0000256|HAMAP-Rule:MF_04106}.
NC_018855	67920	69608	+	0	-	-	1689	1150.58	0	✓	✓	gi|32453547|ref|NP_861753.1| endonuclease subunit [Enterobacteria phage RB69]	FUNCTION: Exonuclease involved in phage DNA recombination, replication, and repair.
NC_018855	1147	2718	-	0	-	-	1572	1090.87	0	✕	✓	gi|639163160|ref|YP_009030623.1| portal vertex protein [Escherichia phage vB_EcoM_JS09]	FUNCTION: Forms the portal vertex of the capsid. This portal plays critical roles in head assembly, genome packaging, neck/tail attachment, and genome ejection. The portal protein multimerizes as a single ring-shaped homododecamer arranged around a central channel. Binds to the terminase subunits to form the packaging machine. {ECO:0000256|HAMAP-Rule:MF_04114}.
NC_018855	166571	168139	-	0	-	-	1569	1066.6	0	✕	✓	gi|642905813|ref|YP_009037594.1| major capsid protein [Escherichia phage vB_EcoM_JS09]	FUNCTION: Major capsid protein that self-associates to form hexamers, building most of the capsid in association with pentons made of the capsid vertex protein and one dodecamer of the portal protein. {ECO:0000256|HAMAP-Rule:MF_04117}.
NC_018855	164864	166147	-	0	-	-	1284	875.159	0	✕	✓	gi|642905812|ref|YP_009037592.1| capsid vertex protein [Escherichia phage vB_EcoM_JS09]	FUNCTION: Capsid protein that self-associates to form pentons, building the capsid in association with hexamers of the major capsid protein and one dodecamer of the portal protein. {ECO:0000256|HAMAP-Rule:MF_04113}.
NC_018855	162042	163172	+	0	-	-	1131	694.886	0	✓	✓	gi|682124455|ref|YP_009056767.1| head outer capsid protein [Escherichia phage vB_EcoM_PhAPEC2]	FUNCTION: Capsid decoration protein that binds as a monomer at the center of each major capsid protein hexamer once maturation and expension of the capsid has occured. It only has a marginal effect on head stability. Dispensable for the head morphogenesis and phage infection. {ECO:0000256|HAMAP-Rule:MF_04116}.
NC_018855	71085	72047	+	0	-	-	963	665.226	0	✓	✓	gi|32453543|ref|NP_861749.1| clamp loader, small subunit [Enterobacteria phage RB69]	FUNCTION: Sliding clamp (Gp45) loader. Required for elongation of primed templates by DNA polymerase. Possesses DNA-dependent ATPase activity on its own and within the heterodimer Gp44/Gp62.
NC_018855	70323	71009	+	0	-	-	687	464.537	2.37e-168	✓	✓	gi|32453544|ref|NP_861750.1| sliding clamp [Enterobacteria phage RB69]	FUNCTION: Replisome sliding clamp subunit. Responsible for tethering the catalytic subunit of DNA polymerase to DNA during high-speed replication. {ECO:0000269|PubMed:10535734}.
NC_018855	114904	115563	-	0	-	-	660	451.825	1.35e-163	✕	✓	gi|953357903|ref|YP_009180749.1| Bacteriophage T holin [Escherichia phage slur14]	FUNCTION: Accumulates harmlessly in the cytoplasmic membrane until it reaches a critical concentration that triggers the formation of micron-scale pores (holes) causing host cell membrane disruption and endolysin escape into the periplasmic space. Determines the precise timing of host cell lysis. Participates with the endolysin and spanin proteins in the sequential events which lead to the progra…
NC_018855	40796	41284	+	0	-	-	489	336.265	9.05e-120	✓	✓	gi|985759533|ref|YP_009225136.1| lysozyme murein hydrolase [Escherichia phage APCEc01]	FUNCTION: Endolysin with lysozyme activity that degrades host peptidoglycans and participates with the holin and spanin proteins in the sequential events which lead to the programmed host cell lysis releasing the mature viral particles. Once the holin has permeabilized the host cell membrane, the endolysin can reach the periplasm and break down the peptidoglycan layer. {ECO:0000256|HAMAP-Rule:MF_…
NC_018855	142746	142994	+	0	-	-	249	166.777	2.59e-55	✓	✓	gi|642906022|ref|YP_009037559.1| rIII lysis inhibition accessory protein [Escherichia phage vB_EcoM_JS09]	FUNCTION: Probably binds to the cytoplasmic part of the holin during lysis inhibition and stabilizes the holin-antiholin complex thereby resulting in a robust block of the hole formation. {ECO:0000256|HAMAP-Rule:MF_04112}.
NC_020104	68718	69767	+	0	-	-	1050	593.964	0	✓	✓	gi|311978318|ref|YP_003987440.1| probable cholinesterase [Acanthamoeba polyphaga mimivirus]	FUNCTION: May be involved in the disruption of the host membrane.
NC_020863	53735	54760	-	0	-	-	1026	584.719	0	✕	✓	gi|325171171|ref|YP_004251146.1| intein-containing ribonucleoside triphosphate reductase alpha chain precursor [Vibrio phage ICP1]	FUNCTION: Provides the precursors necessary for DNA synthesis. Catalyzes the biosynthesis of deoxyribonucleotides from the corresponding ribonucleotides. {ECO:0000256|RuleBase:RU003410}.
NC_020867	22103	22411	+	0	-	-	309	158.688	6.04e-50	✕	✓	gi|712915467|ref|YP_009103210.1| thymidylate synthase [Synechococcus phage S-CBP1]	FUNCTION: Catalyzes the reductive methylation of 2'-deoxyuridine-5'-monophosphate (dUMP) to 2'-deoxythymidine-5'-monophosphate (dTMP) while utilizing 5,10-methylenetetrahydrofolate (mTHF) as the methyl donor, and NADPH and FADH(2) as the reductant. {ECO:0000256|PROSITE-ProRule:PRU00661}.
NC_021536	125298	126914	+	0.0141509	125089	125301	1617	928.702	0	✓	✓	gi|472342113|ref|YP_007675625.1| DNA polymerase [Synechococcus phage S-RIM2 R1_1999]	FUNCTION: Replicates the viral genomic DNA. This polymerase possesses two enzymatic activities: DNA synthesis (polymerase) and an exonucleolytic activity that degrades single-stranded DNA in the 3'- to 5'-direction for proofreading purpose. {ECO:0000256|HAMAP-Rule:MF_04100}.
NC_021536	126686	127795	+	0.0193548	127792	127947	1110	724.161	0	✓	✕	gi|472342113|ref|YP_007675625.1| DNA polymerase [Synechococcus phage S-RIM2 R1_1999]	FUNCTION: Replicates the viral genomic DNA. This polymerase possesses two enzymatic activities: DNA synthesis (polymerase) and an exonucleolytic activity that degrades single-stranded DNA in the 3'- to 5'-direction for proofreading purpose. {ECO:0000256|HAMAP-Rule:MF_04100}.
NC_022518	1112	3112	+	0	-	-	2001	202.601	4.56e-56	✓	✓	gi|9626968|ref|NP_056882.1| Pr77 [Mouse mammary tumor virus]	FUNCTION: Matrix protein p10: Matrix protein. {ECO:0000305}.; FUNCTION: Nucleocapsid protein p14: Binds strongly to viral nucleic acids and promotes their aggregation. Also destabilizes the nucleic acids duplexes via highly structured zinc-binding motifs. {ECO:0000305}.; FUNCTION: Capsid protein p27: Capsid protein. {ECO:0000305}.
NC_023178	3198	4310	+	0	-	-	1113	289.656	1.52e-94	✓	✓	gi|9626609|ref|NP_040899.1| hypothetical protein HpV63gp4 [Human papillomavirus type 63]	FUNCTION: Plays a role in the initiation of viral DNA replication. A dimer of E2 interacts with a dimer of E1 in order to improve specificity of E1 DNA binding activity. Once the complex recognizes and binds DNA at specific sites, the E2 dimer is removed from DNA. E2 also regulates viral transcription through binding to the E2RE response element (5'-ACCNNNNNNGGT-3') present in multiple copies in …
NC_023582	68770	70224	-	0.436358	70203	66919	1455	414.075	1.22e-136	✕	✓	gi|971822082|ref|YP_009196971.1| ribonucleoside-diphosphate reductase alpha subunit [Bacillus phage Stills]	FUNCTION: Provides the precursors necessary for DNA synthesis. Catalyzes the biosynthesis of deoxyribonucleotides from the corresponding ribonucleotides. {ECO:0000256|RuleBase:RU003410}.
NC_024303	70865	72118	-	0.175849	71797	66497	1254	649.047	0	✕	✓	gi|655872121|ref|YP_009042007.1| DNA packaging tripartate terminase subunit [Bovine herpesvirus 6]	FUNCTION: Component of the molecular motor that translocates viral genomic DNA in empty capsid during DNA packaging. Forms a tripartite terminase complex together with TRM1 and TRM2 in the host cytoplasm. Once the complex reaches the host nucleus, it interacts with the capsid portal vertex. This portal forms a ring in which genomic DNA is translocated into the capsid. TRM3 carries an RNase H-like…
NC_024306	75607	76830	-	0.00961105	75671	69012	1224	387.882	1.12e-120	✕	✓	gi|30984464|ref|NP_851896.1| large tegument protein [Macacine herpesvirus 1]	FUNCTION: Large tegument protein that plays multiple roles in the viral cycle. During viral entry, remains associated with the capsid while most of the tegument is detached and participates in the capsid transport toward the host nucleus. Plays a role in the routing of the capsid at the nuclear pore complex and subsequent uncoating. Within the host nucleus, acts as a deneddylase and promotes the …
NC_028390	546	1013	+	0	-	-	468	308.916	1.56e-106	✓	✓	gi|20178604|ref|NP_620038.1| cell-to-cell movement protein [Olive latent virus 2]	FUNCTION: Gag-Pol polyprotein: Plays a role in budding and is processed by the viral protease during virion maturation outside the cell. During budding, it recruits, in a PPXY-dependent or independent manner, Nedd4-like ubiquitin ligases that conjugate ubiquitin molecules to Gag-Pol, or to Gag-Pol binding host factors. Interaction with HECT ubiquitin ligases probably links the viral protein to th…
